# Supplementary material for: Sex and Age-Based Differences in Immune Responses to a Peptide Vaccine for Melanoma in Two Clinical Trials
Source: Vaccines (Basel). 2025 Feb 16;13(2):194. doi: 10.3390/vaccines13020194 (PMC11860781; doi:10.3390/vaccines13020194)
Supplement: Supplementary file 1 [file vaccines-13-00194-s001.zip]

Archive with 1 entries (1 files):
- vaccines-3361987-supplementary.pdf
